# Supplementary material for: A Novel Mutation Associated with Neonatal Lethal Cardiomyopathy Leads to an Alternative Transcript Expression in the X-Linked Complex I NDUFB11 Gene
Source: Int J Mol Sci. 2023 Jan 16;24(2):1743. doi: 10.3390/ijms24021743 (PMC9865986; doi:10.3390/ijms24021743)
Supplement: Supplementary file 1 [file ijms-24-01743-s001.zip]

Archive with 1 entries (1 files):
- ijms-2055091-supplementary.pdf
